# Supplementary material for: Wheat PP2C-a10 regulates seed germination and drought tolerance in transgenic Arabidopsis
Source: Plant Cell Rep. 2020 Feb 17;39(5):635–51. doi: 10.1007/s00299-020-02520-4 (PMC7165162; doi:10.1007/s00299-020-02520-4)
Supplement: Supplementary file 4 — Supplementary file4 (XLSX 11 kb) [file 299_2020_2520_MOESM4_ESM.xlsx]

## Sheet: Sheet1
Primers for isolation（5'-3'）
TaDOG1-F1	GAGAGCCACTTGGATCACCA
TaDOG1-R2	CGCACATGTTGACCAAGCAG
TaDOG4-F1	TCACAAGTCAGTCCCGTCAC
TaDOG4-R1	GCGAGCCTGTCATGGTTTTGAGC
TaDOG2-F1	GCCAGAGAAGGGAGAGAACC
TaDOG2-R3	CTAGCTGGACGTTACGAGCC
Primers for expression（5'-3'）
E-TaDOG1-F3	TTCGTTTCGCCTGGTCAACG
E-TaDOG1-R1	ACATGGCATGACCTTGTGCAT
E-TaDOG4-F2	CAAACCCATGACAGGCTCGC
E-TaDOG4-R2	GCAGTTTGTGCAGGCAGGTTA
ABI5-F	CAATAAGAGAGGGATAGCGAACGAG
ABI5-R	CGTCCATTGCTGTCTCCTCCA
ABI3-F	TCCATTAGACAGCAGTCAAGGTTT
ABI3-R	GGTGTCAAAGAACTCGTTGCTATC
ABI4-F	GGGCAGGAACAAGGAGGAAGTG
ABI4-R	ACGGCGGTGGATGAGTTATTGAT
SnRK2.2-F	CCGGAGATCACATCCGATAA
SnRK2.2-R	ATGAAATCATCGAGGCAACG
SnRK2.3-F	CAAATTTGCCATCGTGACCT
SnRK2.3-R	GCAGTACCTCTGGAGCGATG
SnRK2.6-F	AGATCCCGAGGAACCAAAGA
SnRK2.6-R	CTCTTTGCAGGGTCAGCAAC
Em1-F	TAGGGCACGAGGGTTATCAG
Em1-R	CGCTCTCCACCAGATTTTTC
Em6-F	GCAAACTCGAAAGGAGCAGT
Em6-R	TCTCGACTCCTTCCTCCTCA
ABF3-F	CTTTGTTGATGGTGTGAGTGAG
ABF3-R	GTGTTTCCACTATTACCATTGC
ABF4-F	AACAACTTAGGAGGTGGTGGTC
ABF4-R	CTTCAGGAGTTCATCCATGTTC
RD29B-F	GGAGTTCAAGATTCTGGGAAC
RD29B-R	CATCAAAGTTCACAAACAGAGGC
Tactin-F	CTATGTTCCCGGGTATTGCT
Tactin-R	AAGGGAGGCAAGAATCGAC
E-Atactin8-F	CTCAGGTATTGCAGACCGTATGAG
E-Atactin8-R	CTGGACCTGCTTCATCATACTCTG
E-Atactin2-F	CTTGCACCAAGCAGCATGAA
E-Atactin2-R	CCGATCCAGACACTGTACTTCCTT
Primers for vector construction （5'-3'）
TaDOG1-BD-F	tcagaggaggacctgcatatgATGACCGCCACCTCGCGG
TaDOG1-BD-R	tcgacggatccccgggaattcTCACTCCGCCGCGGCGGC
TaDOG4-BD-F	tcagaggaggacctgcatatgATGGACATGGCACGCTACGT
TaDOG4-BD-R	tcgacggatccccgggaattcTCATGGTTTTGAGCCCGAGG
TaDOG2-BD-F	tcagaggaggacctgcatatgATGGAGCTGGAGGCGGCG
TaDOG2-BD-R	tcgacggatccccgggaattcTTACGAGCCGCCGGCGCC
DOG1-YCE-F	tggcgcgccactagtggatccATGACCGCCACCTCGCGG
DOG1-YCE-R	gtacatcccgggagcggtaccCTCCGCCGCGGCGGCGCC
DOG4-YCE-F	tggcgcgccactagtggatccATGGACATGGCACGCTACGT
DOG4-YCE-R	gtacatcccgggagcggtaccTGGGTTTGAGCCGGAGGG
DOG1-pBI-F	gagaacacgggggactctagaATGACCGCCACCTCGCGG
DOG1-pBI-R	gcccttgctcaccatggatccCTCCGCCGCGGCGGCGCC
DOG4-pBI-F	gagaacacgggggactctagaATGGACATGGCACGCTACGT
DOG4-pBI-R	gcccttgctcaccatggatccTGGGTTTGAGCCGGAGGG
PP2Ca10-YNE-F	tggcgcgccactagtggatccATGGTGATGGCCAGCGCC
PP2Ca10-YNE-R	ctccatcccgggagcggtaccACCCCTCGCCTTCAGATCA
