# Supplementary material for: Wheat PP2C-a10 regulates seed germination and drought tolerance in transgenic Arabidopsis
Source: Plant Cell Rep. 2020 Feb 17;39(5):635–51. doi: 10.1007/s00299-020-02520-4 (PMC7165162; doi:10.1007/s00299-020-02520-4)
Supplement: Supplementary file 5 — Supplementary file5 (XLSX 11 kb) [file 299_2020_2520_MOESM5_ESM.xlsx]

## Sheet: Sheet1
Family	Gene ID	Name	Chromosome Location	Number of transcript	Domain		Expression style
DOG1Ls	TraesCS2A02G010800	TaDOG1L-N1	2A	1	DOG1
	TraesCS2A02G486100	TaDOG1L-N2	2A	1	DOG1		grain-specific
	TraesCS2B02G512700	TaDOG1L-N2	2B	1	DOG1
	TraesCS6A02G248300	TaDOG1L-N3	6A	1	DOG1
	TraesCS6B02G276400	TaDOG1L-N3	6B	1	DOG1
	TraesCS6D02G230400	TaDOG1L-N3	6D	1	DOG1
	TraesCS3A02G103500	TaDOG1L1	3A	1	DOG1
	TraesCS3B02G120900	TaDOG1L1	3B	1	DOG1
	TraesCS3D02G105800	TaDOG1L1	3D	1	DOG1
	TraesCS1A02G392200	TaDOG1L2	1A	1	DOG1		grain-specific
	TraesCS1B02G420300	TaDOG1L2	1B	1	DOG1		grain-specific
	TraesCS1D02G400300	TaDOG1L2	1D	1	DOG1		grain-specific
	TraesCS3A02G306200	TaDOG1L4	3A	1	DOG1		grain-specific
	TraesCS3B02G330400	TaDOG1L4	3B	1	DOG1		grain-specific
	TraesCS3D02G295800	TaDOG1L4	3D	1	DOG1		grain-specific
bZIPs	TraesCS2A02G097500	TaDOGlL5-1	2A		DOG1	bZIP super
	TraesCS2B02G113200	TaDOGlL5-1	2B		DOG1	bZIP super
	TraesCS2D02G096800	TaDOGlL5-1	2D		DOG1	bZIP super
	TraesCS1A02G096300		1A		DOG1	bZIP super
	TraesCS1A02G276600		1A		DOG1	bZIP super
	TraesCS1B02G127400		1B		DOG1	bZIP super
	TraesCS1B02G127400		1B		DOG1	bZIP super
	TraesCS1B02G285800		1B		DOG1	bZIP super
	TraesCS1D02G105300		1D		DOG1	bZIP super
	TraesCS1D02G276100		1D		DOG1	bZIP super
	TraesCS2A02G526300		2A		DOG1	bZIP super
	TraesCS2B02G556600		2B		DOG1	bZIP super
	TraesCS2D02G529000		2D		DOG1	bZIP super
	TraesCS3A02G190700		3A		DOG1	bZIP super
	TraesCS3A02G334100		3A		DOG1	bZIP super
	TraesCS3A02G372400		3A		DOG1	bZIP super
	TraesCS3B02G220400		3B		DOG1	bZIP super
	TraesCS3B02G365100		3B		DOG1	bZIP super
	TraesCS3B02G404800		3B		DOG1	bZIP super
	TraesCS3D02G194800		3D		DOG1	bZIP super
	TraesCS3D02G327600		3D		DOG1	bZIP super
	TraesCS3D02G365200		3D		DOG1	bZIP super
	TraesCS4A02G126300		4A		DOG1	bZIP super
	TraesCS4A02G183400		4A		DOG1	bZIP super
	TraesCS4B02G135000		4B		DOG1	bZIP super
	TraesCS4B02G178600		4B		DOG1	bZIP super
	TraesCS4D02G129900		4D		DOG1	bZIP super
	TraesCS4D02G180200		4D		DOG1	bZIP super
	TraesCS5A02G174200		5A		DOG1	bZIP super
	TraesCS5A02G265600		5A		DOG1	bZIP super	grain-specific
	TraesCS5B02G265300		5B		DOG1	bZIP super	grain-specific
	TraesCS5D02G178800		5D		DOG1	bZIP super
	TraesCS5D02G273500		5D		DOG1	bZIP super	grain-specific
	TraesCS6A02G165800		6A		DOG1	bZIP super
	TraesCS6B02G193200		6B		DOG1	bZIP super
	TraesCS6D02G154400		6D		DOG1	bZIP super
	TraesCS7A02G207100		7A		DOG1	bZIP super
	TraesCS7B02G114300		7B		DOG1	bZIP super
	TraesCS7D02G209800		7D		DOG1	bZIP super
