# Supplementary material for: Wheat PP2C-a10 regulates seed germination and drought tolerance in transgenic Arabidopsis
Source: Plant Cell Rep. 2020 Feb 17;39(5):635–51. doi: 10.1007/s00299-020-02520-4 (PMC7165162; doi:10.1007/s00299-020-02520-4)
Supplement: Supplementary file 6 — Supplementary file6 (XLSX 11 kb) [file 299_2020_2520_MOESM6_ESM.xlsx]

## Sheet: Sheet1
	Motif	Width	Multilevel consensus sequence
Type A PP2Cs	1	50	[VI][PA]LS[VS]DHKPDR[PE]DE[LY][AE]RI[EQ]AAGG[KR]VI[QY]W[ND]GARV[LF]G[VI]LAMSR[AS]IGDRYLKP
	2	40	[EQ][AP][PV]A[CP][DE]TVGSTAVV[AS]VV[CT][PS]S[HK]I[IV]V[AS]NCGDSRAVL[CS]R[GN][GK]V[PA]
	3	29	HFF[GA]V[YF]DGHG[GC][SA][HQ]VA[DN]YCR[ED]R[LM]HE[AL][LV]AEE
	4	33	TV[VTM][DP]RA[KR][ED]D[ED]CLILASDGLWDV[VM][ST]NEE[AV]CDVAR
	5	29	[CA]Q[AE]AAE[LY]L[TS][KR]LAL[AQ][KR]GS[SK]DN[IV]SV[VI]V[VI]DL[KR]
	6	23	G[VF][TV]S[VI]CGRR[RP]EMEDAV[AS][VAI]HP[RS]FL
	7	19	[KQ]EXW[KE][KG][AV][MF]ER[SC]FAR[VM]DXE[VAI]
	8	10	[KR][RQ]ILLWHK[KN]N
	9	8	[YF][VI]IP[ED]PEV
	10	13	[SGK]RS[VL][FY][EAL][LFM][DEK][CS][VI]PL[WY]
AHG1 homologs	1	41	HKPDRPDEL[AE]RI[EQ]AAGGRVI[YF]W[DN]G[AP]RVLG[VI]LAMSRAIGD[NGR]Y
	2	37	VGSTAVVAV[VL][TG]P[DE][RK][ILV][VI]V[AS]NCGDSRAVL[CS]R[NG]G[VA][AP][IV]PLS
	3	32	[EDG]DECLILASDGLWDV[VI]SNE[TV]AC[GDE]V[AV]R[MAQ]CLRDG
	4	40	XSX[PN]LHF[FY][GA]V[FY]DGHG[CG]SH[VA]A[TA][LK]C[RK][ED]R[ML]HE[IL][VL][AK]EE[LV][EA]GAA[AE]
	5	29	C[SA][DE]A[AS][AI]LL[TA][KR]LAL[AG]R[QN]SSDN[IV]SVVV[VI]DL[RK]
	6	21	[FY]GV[TV]SV[CA]GRRR[DE]MED[AT]VS[VI][RH]P
	7	15	LKP[YF]V[IT]SEPE[VI]T[VI]T[ED]
	8	21	[AE]W[KR][GE][VAT][ML]E[RK]SFARMD[AE][EL][VA][VT]X[ARS]C
	9	15	[GS]D[ST][APS][ST]CRCE[LA][QN][TK][PC][QDH][CH]
	10	15	[RA]RRRR[MDL]E[IML]RRF[KR]V[VT]A
	11	11	MA[GEQ][IV]CC[GD][VS][AV][GS][ES]
