# Supplementary material for: Wheat PP2C-a10 regulates seed germination and drought tolerance in transgenic Arabidopsis
Source: Plant Cell Rep. 2020 Feb 17;39(5):635–51. doi: 10.1007/s00299-020-02520-4 (PMC7165162; doi:10.1007/s00299-020-02520-4)
Supplement: Supplementary file 7 — Supplementary file7 (XLSX 12 kb) [file 299_2020_2520_MOESM7_ESM.xlsx]

## Sheet: sheet 1
Gene	Name	Sequence	Position	Strand	Function
TaDOG1L1	MBS	CAACTG	936	+	MYB binding site involved in drought-inducibility
	CGTCA-motif	CGTCA	272	+	cis-acting regulatory element involved in the MeJA-responsiveness
	CGTCA-motif	CGTCA	773	-	cis-acting regulatory element involved in the MeJA-responsiveness
	CGTCA-motif	CGTCA	1037	-	cis-acting regulatory element involved in the MeJA-responsiveness
	CGTCA-motif	CGTCA	1143	+	cis-acting regulatory element involved in the MeJA-responsiveness
	CGTCA-motif	CGTCA	1169	-	cis-acting regulatory element involved in the MeJA-responsiveness
	TGACG-motif	TGACG	272	-	cis-acting regulatory element involved in the MeJA-responsiveness
	TGACG-motif	TGACG	773	+	cis-acting regulatory element involved in the MeJA-responsiveness
	TGACG-motif	TGACG	1037	+	cis-acting regulatory element involved in the MeJA-responsiveness
	TGACG-motif	TGACG	1143	-	cis-acting regulatory element involved in the MeJA-responsiveness
	TGACG-motif	TGACG	1169	+	cis-acting regulatory element involved in the MeJA-responsiveness
	MYB	CAACCA	1220	+
	MYB	TAACCA	1397	+
	TCA-element	CCATCTTTTT	981	+	cis-acting element involved in salicylic acid responsiveness
	ABRE	ACGTG	448	+	cis-acting element involved in the abscisic acid responsiveness
	ABRE	CGCACGTGTC	767	+	cis-acting element involved in the abscisic acid responsiveness
	ABRE	CACGTG	769	+	cis-acting element involved in the abscisic acid responsiveness
	ABRE	ACGTG	770	+	cis-acting element involved in the abscisic acid responsiveness
	ABRE	ACGTG	775	+	cis-acting element involved in the abscisic acid responsiveness
	ABRE	ACGTG	1108	+	cis-acting element involved in the abscisic acid responsiveness
	ABRE	ACGTG	1141	-	cis-acting element involved in the abscisic acid responsiveness
	ABRE	ACGTG	1258	+	cis-acting element involved in the abscisic acid responsiveness
	RY-element	CATGCATG	1438	-	cis-acting regulatory element involved in seed-specific regulation
TaDOG1L4	TGACG-motif	TGACG	1399	-	cis-acting regulatory element involved in the MeJA-responsiveness
	TGACG-motif	TGACG	1799	-	cis-acting regulatory element involved in the MeJA-responsiveness
	TGACG-motif	TGACG	1978	-	cis-acting regulatory element involved in the MeJA-responsiveness
	GARE-motif	TCTGTTG	206	+	gibberellin-responsive element
	CGTCA-motif	CGTCA	1399	+	cis-acting regulatory element involved in the MeJA-responsiveness
	CGTCA-motif	CGTCA	1799	+	cis-acting regulatory element involved in the MeJA-responsiveness
	CGTCA-motif	CGTCA	1978	+	cis-acting regulatory element involved in the MeJA-responsiveness
	MYB-like sequence	TAACCA	988	+
	ABRE	CACGTG	152	+	cis-acting element involved in the abscisic acid responsiveness
	ABRE	ACGTG	153	+	cis-acting element involved in the abscisic acid responsiveness
	ABRE	ACGTG	975	+	cis-acting element involved in the abscisic acid responsiveness
